# Supplementary material for: CRISPR-Cas12a exhibits metal-dependent specificity switching
Source: bioRxiv. 2024 Jan 17:2023.11.29.569287. Originally published 2023 Nov 29. Preprint. [Version 2] doi: 10.1101/2023.11.29.569287 (PMC10705449; doi:10.1101/2023.11.29.569287)
Supplement: Supplement 1 [file media-1.zip]

Archive with 29 entries (26 files):
- Supplementary_Data_1/
- Supplementary_Data_1/fraction_nicked_gifs/
- Supplementary_Data_1/fraction_nicked_gifs/As_L_1_nicked.gif
- Supplementary_Data_1/fraction_nicked_gifs/As_L_30_nicked.gif
- Supplementary_Data_1/fraction_nicked_gifs/As_W_1_nicked.gif
- Supplementary_Data_1/fraction_nicked_gifs/As_W_30_nicked.gif
- Supplementary_Data_1/fraction_nicked_gifs/Fn_L_1_nicked.gif
- Supplementary_Data_1/fraction_nicked_gifs/Fn_L_30_nicked.gif
- Supplementary_Data_1/fraction_nicked_gifs/Fn_W_1_nicked.gif
- Supplementary_Data_1/fraction_nicked_gifs/Fn_W_30_nicked.gif
- Supplementary_Data_1/fraction_nicked_gifs/Lb_L_1_nicked.gif
- Supplementary_Data_1/fraction_nicked_gifs/Lb_L_30_nicked.gif
- Supplementary_Data_1/fraction_nicked_gifs/Lb_W_1_nicked.gif
- Supplementary_Data_1/fraction_nicked_gifs/Lb_W_30_nicked.gif
- Supplementary_Data_1/fraction_nicked_gifs/README.txt
- Supplementary_Data_1/fraction_uncleaved_gifs/
- Supplementary_Data_1/fraction_uncleaved_gifs/As_L_1_uncleaved.gif
- Supplementary_Data_1/fraction_uncleaved_gifs/As_L_30_uncleaved.gif
- Supplementary_Data_1/fraction_uncleaved_gifs/As_W_1_uncleaved.gif
- Supplementary_Data_1/fraction_uncleaved_gifs/As_W_30_uncleaved.gif
- Supplementary_Data_1/fraction_uncleaved_gifs/Fn_L_1_uncleaved.gif
- Supplementary_Data_1/fraction_uncleaved_gifs/Fn_L_30_uncleaved.gif
- Supplementary_Data_1/fraction_uncleaved_gifs/Fn_W_1_uncleaved.gif
- Supplementary_Data_1/fraction_uncleaved_gifs/Fn_W_30_uncleaved.gif
- Supplementary_Data_1/fraction_uncleaved_gifs/Lb_L_1_uncleaved.gif
- Supplementary_Data_1/fraction_uncleaved_gifs/Lb_L_30_uncleaved.gif
- Supplementary_Data_1/fraction_uncleaved_gifs/Lb_W_1_uncleaved.gif
- Supplementary_Data_1/fraction_uncleaved_gifs/Lb_W_30_uncleaved.gif
- Supplementary_Data_1/fraction_uncleaved_gifs/README.txt
