# Supplementary material for: CRISPR-Cas12a exhibits metal-dependent specificity switching
Source: bioRxiv. 2024 Jan 17:2023.11.29.569287. Originally published 2023 Nov 29. Preprint. [Version 2] doi: 10.1101/2023.11.29.569287 (PMC10705449; doi:10.1101/2023.11.29.569287)
Supplement: Supplement 1 [file media-1.zip › Supplementary_Data_1/fraction_nicked_gifs/README.txt]

Description of animated gif files in this folder
As_L_1_nicked.gif: Heatmap plotting the fraction nicked values for the gene L library following 1 min cleavage by AsCas12a
As_L_30_nicked.gif: Heatmap plotting the fraction nicked values for the gene L library following 30 min cleavage by AsCas12a
As_W_1_nicked.gif: Heatmap plotting the fraction nicked values for the gene W library following 1 min cleavage by AsCas12a
As_W_30_nicked.gif: Heatmap plotting the fraction nicked values for the gene W library following 30 min cleavage by AsCas12a
Fn_L_1_nicked.gif: Heatmap plotting the fraction nicked values for the gene L library following 1 min cleavage by FnCas12a
Fn_L_30_nicked.gif: Heatmap plotting the fraction nicked values for the gene L library following 30 min cleavage by FnCas12a
Fn_W_1_nicked.gif: Heatmap plotting the fraction nicked values for the gene W library following 1 min cleavage by FnCas12a
Fn_W_30_nicked.gif: Heatmap plotting the fraction nicked values for the gene W library following 30 min cleavage by FnCas12a
Lb_L_1_nicked.gif: Heatmap plotting the fraction nicked values for the gene L library following 1 min cleavage by LbCas12a
Lb_L_30_nicked.gif: Heatmap plotting the fraction nicked values for the gene L library following 30 min cleavage by LbCas12a
Lb_W_1_nicked.gif: Heatmap plotting the fraction nicked values for the gene W library following 1 min cleavage by LbCas12a
Lb_W_30_nicked.gif: Heatmap plotting the fraction nicked values for the gene W library following 30 min cleavage by LbCas12a
